# Supplementary material for: scVIC: deep generative modeling of heterogeneity for scRNA-seq data
Source: Bioinform Adv. 2024 Jun 13;4(1):vbae086. doi: 10.1093/bioadv/vbae086 (PMC11256938; doi:10.1093/bioadv/vbae086)
Supplement: vbae086_Supplementary_Data [file vbae086_supplementary_data.zip]

Archive with 2 entries (2 files):
- Supplementary Tabels.xlsx
- SupplementaryMaterial-scVIC.pdf
