# Supplementary material for: scVIC: deep generative modeling of heterogeneity for scRNA-seq data
Source: Bioinform Adv. 2024 Jun 13;4(1):vbae086. doi: 10.1093/bioadv/vbae086 (PMC11256938; doi:10.1093/bioadv/vbae086)
Supplement: vbae086_Supplementary_Data [file vbae086_supplementary_data.zip › Supplementary Tabels.xlsx]

## Sheet: balanced_without_batch_effect
method	dropout degree	the number of clusters	ARI	NMI
scVIC	0.056	3	0.9886	0.9767
scVIC	0.056	4	0.9752	0.9578
scVIC	0.056	5	0.9703	0.9545
scVIC	0.056	6	0.9158	0.9036
scVIC	0.056	7	0.9027	0.8862
scVIC	0.082	3	0.9815	0.9652
scVIC	0.082	4	0.9762	0.9586
scVIC	0.082	5	0.9585	0.938
scVIC	0.082	6	0.9296	0.9072
scVIC	0.082	7	0.8568	0.838
scVIC	0.119	3	0.9803	0.9614
scVIC	0.119	4	0.9719	0.955
scVIC	0.119	5	0.9354	0.9112
scVIC	0.119	6	0.8681	0.8448
scVIC	0.119	7	0.7411	0.7337
scVIC	0.168	3	0.9797	0.9597
scVIC	0.168	4	0.9439	0.9134
scVIC	0.168	5	0.925	0.8971
scVIC	0.168	6	0.8774	0.8532
scVIC	0.168	7	0.6442	0.714
scVIC	0.23	3	0.9591	0.9284
scVIC	0.23	4	0.9166	0.8799
scVIC	0.23	5	0.7486	0.7103
scVIC	0.23	6	0.5195	0.6019
scVIC	0.23	7	0.112	0.2848
scVIC-Louvain	0.056	3	0.9898	0.9786
scVIC-Louvain	0.056	4	0.9799	0.9654
scVIC-Louvain	0.056	5	0.9725	0.9592
scVIC-Louvain	0.056	6	0.9545	0.9382
scVIC-Louvain	0.056	7	0.9149	0.899
scVIC-Louvain	0.082	3	0.9863	0.974
scVIC-Louvain	0.082	4	0.9809	0.9657
scVIC-Louvain	0.082	5	0.9651	0.9476
scVIC-Louvain	0.082	6	0.9384	0.9199
scVIC-Louvain	0.082	7	0.8708	0.8484
scVIC-Louvain	0.119	3	0.982	0.9647
scVIC-Louvain	0.119	4	0.9741	0.9569
scVIC-Louvain	0.119	5	0.9448	0.9213
scVIC-Louvain	0.119	6	0.89	0.8643
scVIC-Louvain	0.119	7	0.7872	0.7725
scVIC-Louvain	0.168	3	0.9761	0.9544
scVIC-Louvain	0.168	4	0.9445	0.9147
scVIC-Louvain	0.168	5	0.9335	0.9034
scVIC-Louvain	0.168	6	0.8868	0.859
scVIC-Louvain	0.168	7	0.7624	0.7446
scVIC-Louvain	0.23	3	0.9607	0.9299
scVIC-Louvain	0.23	4	0.9177	0.8819
scVIC-Louvain	0.23	5	0.7686	0.7304
scVIC-Louvain	0.23	6	0.6561	0.6488
scVIC-Louvain	0.23	7	0.4025	0.4248
scziDesk	0.056	3	0.9566	0.9246
scziDesk	0.056	4	0.9544	0.9283
scziDesk	0.056	5	0.9433	0.9196
scziDesk	0.056	6	0.8657	0.8444
scziDesk	0.056	7	0.7925	0.7828
scziDesk	0.082	3	0.9543	0.9204
scziDesk	0.082	4	0.9304	0.8963
scziDesk	0.082	5	0.9162	0.8841
scziDesk	0.082	6	0.8527	0.8239
scziDesk	0.082	7	0.6885	0.6973
scziDesk	0.119	3	0.9346	0.8947
scziDesk	0.119	4	0.9425	0.9092
scziDesk	0.119	5	0.8494	0.8116
scziDesk	0.119	6	0.6542	0.6507
scziDesk	0.119	7	0.5251	0.5465
scziDesk	0.168	3	0.9515	0.918
scziDesk	0.168	4	0.9227	0.8826
scziDesk	0.168	5	0.7579	0.7337
scziDesk	0.168	6	0.4861	0.5144
scziDesk	0.168	7	0.3938	0.426
scziDesk	0.23	3	0.8574	0.8026
scziDesk	0.23	4	0.6682	0.6213
scziDesk	0.23	5	0.5288	0.5481
scziDesk	0.23	6	0.3589	0.3886
scziDesk	0.23	7	0.1975	0.2312
scVI-Louvain	0.056	3	0.9189	0.8753
scVI-Louvain	0.056	4	0.9173	0.8807
scVI-Louvain	0.056	5	0.9159	0.8825
scVI-Louvain	0.056	6	0.8615	0.8353
scVI-Louvain	0.056	7	0.8108	0.7899
scVI-Louvain	0.082	3	0.9262	0.8801
scVI-Louvain	0.082	4	0.8964	0.8529
scVI-Louvain	0.082	5	0.864	0.8297
scVI-Louvain	0.082	6	0.8151	0.7848
scVI-Louvain	0.082	7	0.7757	0.7508
scVI-Louvain	0.119	3	0.9266	0.8838
scVI-Louvain	0.119	4	0.8932	0.8493
scVI-Louvain	0.119	5	0.8302	0.7919
scVI-Louvain	0.119	6	0.7035	0.6749
scVI-Louvain	0.119	7	0.603	0.5997
scVI-Louvain	0.168	3	0.892	0.8365
scVI-Louvain	0.168	4	0.8222	0.7713
scVI-Louvain	0.168	5	0.6972	0.6772
scVI-Louvain	0.168	6	0.5464	0.5446
scVI-Louvain	0.168	7	0.3358	0.3615
scVI-Louvain	0.23	3	0.8375	0.7711
scVI-Louvain	0.23	4	0.7132	0.677
scVI-Louvain	0.23	5	0.3394	0.3499
scVI-Louvain	0.23	6	0.2038	0.2302
scVI-Louvain	0.23	7	0.1311	0.1565
SOUP	0.056	3	0.9294	0.8845
SOUP	0.056	4	0.6836	0.6806
SOUP	0.056	5	0.6289	0.6473
SOUP	0.056	6	0.4506	0.498
SOUP	0.056	7	0.3632	0.4192
SOUP	0.082	3	0.9121	0.8619
SOUP	0.082	4	0.7062	0.7061
SOUP	0.082	5	0.602	0.6297
SOUP	0.082	6	0.4526	0.5129
SOUP	0.082	7	0.3551	0.4268
SOUP	0.119	3	0.869	0.8045
SOUP	0.119	4	0.6825	0.6698
SOUP	0.119	5	0.5865	0.596
SOUP	0.119	6	0.4255	0.4763
SOUP	0.119	7	0.3383	0.4267
SOUP	0.168	3	0.8217	0.7509
SOUP	0.168	4	0.6647	0.6244
SOUP	0.168	5	0.5589	0.5784
SOUP	0.168	6	0.3882	0.4336
SOUP	0.168	7	0.2811	0.3202
SOUP	0.23	3	0.7679	0.6922
SOUP	0.23	4	0.5001	0.5073
SOUP	0.23	5	0.3313	0.378
SOUP	0.23	6	0.2208	0.2809
SOUP	0.23	7	0.1493	0.1934
CIDR	0.056	3	0.6645	0.6061
CIDR	0.056	4	0.6224	0.5973
CIDR	0.056	5	0.4252	0.4396
CIDR	0.056	6	0.2075	0.2505
CIDR	0.056	7	0.1355	0.1901
CIDR	0.082	3	0.5866	0.5554
CIDR	0.082	4	0.5079	0.5091
CIDR	0.082	5	0.357	0.3709
CIDR	0.082	6	0.1648	0.2202
CIDR	0.082	7	0.1138	0.17
CIDR	0.119	3	0.2801	0.3037
CIDR	0.119	4	0.362	0.3829
CIDR	0.119	5	0.2743	0.2976
CIDR	0.119	6	0.1571	0.1999
CIDR	0.119	7	0.107	0.1492
CIDR	0.168	3	0.3684	0.3478
CIDR	0.168	4	0.3115	0.3148
CIDR	0.168	5	0.1903	0.2206
CIDR	0.168	6	0.1107	0.1536
CIDR	0.168	7	0.0772	0.1183
CIDR	0.23	3	0.2612	0.2646
CIDR	0.23	4	0.1802	0.23
CIDR	0.23	5	0.1101	0.1526
CIDR	0.23	6	0.089	0.1274
CIDR	0.23	7	0.055	0.0889
SIMLR	0.056	3	0.1716	0.2691
SIMLR	0.056	4	0.2362	0.3553
SIMLR	0.056	5	0.2479	0.4161
SIMLR	0.056	6	0.2173	0.3359
SIMLR	0.056	7	0.1731	0.3472
SIMLR	0.082	3	0.2017	0.3141
SIMLR	0.082	4	0.2547	0.3726
SIMLR	0.082	5	0.234	0.3735
SIMLR	0.082	6	0.1653	0.3434
SIMLR	0.082	7	0.1648	0.3082
SIMLR	0.119	3	0.1778	0.2646
SIMLR	0.119	4	0.2667	0.3656
SIMLR	0.119	5	0.2307	0.3785
SIMLR	0.119	6	0.2427	0.3742
SIMLR	0.119	7	0.1877	0.3548
SIMLR	0.168	3	0.1892	0.2861
SIMLR	0.168	4	0.2237	0.3535
SIMLR	0.168	5	0.2421	0.3863
SIMLR	0.168	6	0.2057	0.3486
SIMLR	0.168	7	0.1792	0.3341
SIMLR	0.23	3	0.1636	0.2463
SIMLR	0.23	4	0.2209	0.344
SIMLR	0.23	5	0.2088	0.3381
SIMLR	0.23	6	0.1683	0.3031
SIMLR	0.23	7	0.1378	0.2962
RaceID	0.056	3	0.409	0.4443
RaceID	0.056	4	0.3081	0.354
RaceID	0.056	5	0.2307	0.3147
RaceID	0.056	6	0.1698	0.2823
RaceID	0.056	7	0.1445	0.2285
RaceID	0.082	3	0.4024	0.4388
RaceID	0.082	4	0.2268	0.3304
RaceID	0.082	5	0.2274	0.3118
RaceID	0.082	6	0.1497	0.2484
RaceID	0.082	7	0.1115	0.2042
RaceID	0.119	3	0.4077	0.4418
RaceID	0.119	4	0.1872	0.253
RaceID	0.119	5	0.2241	0.3137
RaceID	0.119	6	0.1397	0.2314
RaceID	0.119	7	0.1157	0.2047
RaceID	0.168	3	0.3944	0.4248
RaceID	0.168	4	0.188	0.2441
RaceID	0.168	5	0.1729	0.254
RaceID	0.168	6	0.1574	0.241
RaceID	0.168	7	0.1038	0.1693
RaceID	0.23	3	0.0047	0.0061
RaceID	0.23	4	0.1712	0.2176
RaceID	0.23	5	0.1538	0.236
RaceID	0.23	6	0.1359	0.2309
RaceID	0.23	7	0.0866	0.1589
scVAE	0.056	3	0.3181	0.3233
scVAE	0.056	4	0.2461	0.3215
scVAE	0.056	5	0.1157	0.1618
scVAE	0.056	6	0.1122	0.1802
scVAE	0.056	7	0.0588	0.1115
scVAE	0.082	3	0.3219	0.3542
scVAE	0.082	4	0.2443	0.3026
scVAE	0.082	5	0.1541	0.2087
scVAE	0.082	6	0.0841	0.1382
scVAE	0.082	7	0.0563	0.1132
scVAE	0.119	3	0.415	0.4575
scVAE	0.119	4	0.2424	0.288
scVAE	0.119	5	0.1378	0.1999
scVAE	0.119	6	0.086	0.1331
scVAE	0.119	7	0.0789	0.1582
scVAE	0.168	3	0.2835	0.3141
scVAE	0.168	4	0.2479	0.2987
scVAE	0.168	5	0.0758	0.1566
scVAE	0.168	6	0.1255	0.1848
scVAE	0.168	7	0.0574	0.1037
scVAE	0.23	3	0.4034	0.4238
scVAE	0.23	4	0.1964	0.2371
scVAE	0.23	5	0.1638	0.2206
scVAE	0.23	6	0.0786	0.1521
scVAE	0.23	7	0.0554	0.1184

## Sheet: imbalanced_without_batch_effect
method	dropout degree	imbalanced ratio	ARI	NMI
scVIC	0.056	0.6	0.7007	0.7806
scVIC	0.056	0.7	0.7485	0.7777
scVIC	0.056	0.8	0.9438	0.9105
scVIC	0.056	0.9	0.9678	0.9496
scVIC	0.056	1	0.9703	0.9545
scVIC	0.082	0.6	0.8887	0.8377
scVIC	0.082	0.7	0.8671	0.8523
scVIC	0.082	0.8	0.946	0.9255
scVIC	0.082	0.9	0.9143	0.9084
scVIC	0.082	1	0.9585	0.9465
scVIC	0.119	0.6	0.6585	0.7191
scVIC	0.119	0.7	0.7278	0.7535
scVIC	0.119	0.8	0.9342	0.9079
scVIC	0.119	0.9	0.9489	0.9284
scVIC	0.119	1	0.9354	0.9112
scVIC	0.168	0.6	0.8093	0.7213
scVIC	0.168	0.7	0.876	0.824
scVIC	0.168	0.8	0.8967	0.8469
scVIC	0.168	0.9	0.938	0.9124
scVIC	0.168	1	0.925	0.8971
scVIC	0.23	0.6	0.7093	0.5964
scVIC	0.23	0.7	0.7253	0.6512
scVIC	0.23	0.8	0.7685	0.7227
scVIC	0.23	0.9	0.7702	0.7325
scVIC	0.23	1	0.7486	0.7103
scVIC-Louvain	0.056	0.6	0.696	0.8082
scVIC-Louvain	0.056	0.7	0.9547	0.9181
scVIC-Louvain	0.056	0.8	0.96	0.9342
scVIC-Louvain	0.056	0.9	0.9759	0.9623
scVIC-Louvain	0.056	1	0.9725	0.9592
scVIC-Louvain	0.082	0.6	0.7096	0.8194
scVIC-Louvain	0.082	0.7	0.9423	0.9001
scVIC-Louvain	0.082	0.8	0.9646	0.9426
scVIC-Louvain	0.082	0.9	0.954	0.9357
scVIC-Louvain	0.082	1	0.9733	0.9608
scVIC-Louvain	0.119	0.6	0.6782	0.737
scVIC-Louvain	0.119	0.7	0.9102	0.8519
scVIC-Louvain	0.119	0.8	0.9503	0.9192
scVIC-Louvain	0.119	0.9	0.9534	0.9325
scVIC-Louvain	0.119	1	0.9448	0.9213
scVIC-Louvain	0.168	0.6	0.6983	0.7509
scVIC-Louvain	0.168	0.7	0.8807	0.8273
scVIC-Louvain	0.168	0.8	0.9144	0.8685
scVIC-Louvain	0.168	0.9	0.951	0.9258
scVIC-Louvain	0.168	1	0.9335	0.9034
scVIC-Louvain	0.23	0.6	0.5511	0.5766
scVIC-Louvain	0.23	0.7	0.6624	0.6485
scVIC-Louvain	0.23	0.8	0.8156	0.7518
scVIC-Louvain	0.23	0.9	0.8001	0.7622
scVIC-Louvain	0.23	1	0.7686	0.7304
scziDesk	0.056	0.6	0.6323	0.6973
scziDesk	0.056	0.7	0.7886	0.7728
scziDesk	0.056	0.8	0.906	0.8634
scziDesk	0.056	0.9	0.9167	0.8885
scziDesk	0.056	1	0.9447	0.9206
scziDesk	0.082	0.6	0.5932	0.6538
scziDesk	0.082	0.7	0.6641	0.7121
scziDesk	0.082	0.8	0.8931	0.853
scziDesk	0.082	0.9	0.9159	0.8825
scziDesk	0.082	1	0.9201	0.8898
scziDesk	0.119	0.6	0.549	0.5924
scziDesk	0.119	0.7	0.6938	0.6851
scziDesk	0.119	0.8	0.7528	0.7144
scziDesk	0.119	0.9	0.8775	0.8431
scziDesk	0.119	1	0.8488	0.8153
scziDesk	0.168	0.6	0.4335	0.4724
scziDesk	0.168	0.7	0.4586	0.4504
scziDesk	0.168	0.8	0.656	0.631
scziDesk	0.168	0.9	0.7235	0.6917
scziDesk	0.168	1	0.6574	0.64
scziDesk	0.23	0.6	0.3167	0.3289
scziDesk	0.23	0.7	0.3148	0.3257
scziDesk	0.23	0.8	0.3179	0.3205
scziDesk	0.23	0.9	0.3955	0.4268
scziDesk	0.23	1	0.405	0.4418
scVI-Louvain	0.056	0.6	0.6695	0.7416
scVI-Louvain	0.056	0.7	0.8955	0.8428
scVI-Louvain	0.056	0.8	0.9092	0.8669
scVI-Louvain	0.056	0.9	0.9165	0.8876
scVI-Louvain	0.056	1	0.9159	0.8825
scVI-Louvain	0.082	0.6	0.6175	0.6584
scVI-Louvain	0.082	0.7	0.7052	0.6935
scVI-Louvain	0.082	0.8	0.8688	0.8182
scVI-Louvain	0.082	0.9	0.8787	0.8334
scVI-Louvain	0.082	1	0.864	0.8297
scVI-Louvain	0.119	0.6	0.5489	0.5464
scVI-Louvain	0.119	0.7	0.6558	0.6576
scVI-Louvain	0.119	0.8	0.8007	0.7382
scVI-Louvain	0.119	0.9	0.8378	0.7941
scVI-Louvain	0.119	1	0.8302	0.7919
scVI-Louvain	0.168	0.6	0.4723	0.477
scVI-Louvain	0.168	0.7	0.5714	0.5618
scVI-Louvain	0.168	0.8	0.6645	0.5874
scVI-Louvain	0.168	0.9	0.7678	0.7179
scVI-Louvain	0.168	1	0.7253	0.6956
scVI-Louvain	0.23	0.6	0.3129	0.305
scVI-Louvain	0.23	0.7	0.3492	0.3321
scVI-Louvain	0.23	0.8	0.5436	0.4732
scVI-Louvain	0.23	0.9	0.4219	0.4248
scVI-Louvain	0.23	1	0.3385	0.3433
SOUP	0.056	0.6	0.7122	0.6416
SOUP	0.056	0.7	0.6912	0.6445
SOUP	0.056	0.8	0.6795	0.6454
SOUP	0.056	0.9	0.6175	0.6195
SOUP	0.056	1	0.6289	0.6473
SOUP	0.082	0.6	0.7799	0.6771
SOUP	0.082	0.7	0.7065	0.6253
SOUP	0.082	0.8	0.7119	0.6769
SOUP	0.082	0.9	0.6418	0.6343
SOUP	0.082	1	0.602	0.6297
SOUP	0.119	0.6	0.7286	0.611
SOUP	0.119	0.7	0.723	0.6379
SOUP	0.119	0.8	0.6778	0.628
SOUP	0.119	0.9	0.588	0.5838
SOUP	0.119	1	0.5865	0.596
SOUP	0.168	0.6	0.6834	0.573
SOUP	0.168	0.7	0.5676	0.5049
SOUP	0.168	0.8	0.5666	0.5181
SOUP	0.168	0.9	0.5261	0.5221
SOUP	0.168	1	0.5589	0.5784
SOUP	0.23	0.6	0.6088	0.5027
SOUP	0.23	0.7	0.5313	0.4615
SOUP	0.23	0.8	0.4547	0.4333
SOUP	0.23	0.9	0.2942	0.3337
SOUP	0.23	1	0.3313	0.378
CIDR	0.056	0.6	0.3455	0.3789
CIDR	0.056	0.7	0.3799	0.3893
CIDR	0.056	0.8	0.3678	0.3815
CIDR	0.056	0.9	0.4281	0.4255
CIDR	0.056	1	0.4252	0.4396
CIDR	0.082	0.6	0.3311	0.3551
CIDR	0.082	0.7	0.3613	0.3523
CIDR	0.082	0.8	0.3607	0.35
CIDR	0.082	0.9	0.3292	0.3568
CIDR	0.082	1	0.357	0.3709
CIDR	0.119	0.6	0.3548	0.3189
CIDR	0.119	0.7	0.309	0.2905
CIDR	0.119	0.8	0.2567	0.2773
CIDR	0.119	0.9	0.3231	0.3285
CIDR	0.119	1	0.2743	0.2976
CIDR	0.168	0.6	0.2337	0.2517
CIDR	0.168	0.7	0.2211	0.2427
CIDR	0.168	0.8	0.1898	0.2181
CIDR	0.168	0.9	0.1566	0.2041
CIDR	0.168	1	0.1903	0.2206
CIDR	0.23	0.6	0.1822	0.1865
CIDR	0.23	0.7	0.1677	0.1691
CIDR	0.23	0.8	0.138	0.1542
CIDR	0.23	0.9	0.1322	0.1427
CIDR	0.23	1	0.1101	0.1526
SIMLR	0.056	0.6	0.2753	0.3666
SIMLR	0.056	0.7	0.239	0.3758
SIMLR	0.056	0.8	0.2449	0.3767
SIMLR	0.056	0.9	0.2517	0.372
SIMLR	0.056	1	0.2479	0.4161
SIMLR	0.082	0.6	0.2581	0.2817
SIMLR	0.082	0.7	0.2699	0.4061
SIMLR	0.082	0.8	0.1908	0.3842
SIMLR	0.082	0.9	0.1687	0.3014
SIMLR	0.082	1	0.234	0.3735
SIMLR	0.119	0.6	0.2347	0.3023
SIMLR	0.119	0.7	0.2637	0.3682
SIMLR	0.119	0.8	0.1844	0.3586
SIMLR	0.119	0.9	0.238	0.3373
SIMLR	0.119	1	0.2307	0.3785
SIMLR	0.168	0.6	0.285	0.3807
SIMLR	0.168	0.7	0.2195	0.3367
SIMLR	0.168	0.8	0.2161	0.3251
SIMLR	0.168	0.9	0.1658	0.3264
SIMLR	0.168	1	0.2421	0.3863
SIMLR	0.23	0.6	0.2531	0.3118
SIMLR	0.23	0.7	0.2152	0.3599
SIMLR	0.23	0.8	0.1774	0.3178
SIMLR	0.23	0.9	0.1837	0.3077
SIMLR	0.23	1	0.2088	0.3381
RaceID	0.056	0.6	0.3682	0.4152
RaceID	0.056	0.7	0.2658	0.3666
RaceID	0.056	0.8	0.2609	0.3651
RaceID	0.056	0.9	0.2346	0.3229
RaceID	0.056	1	0.2307	0.3147
RaceID	0.082	0.6	0.3375	0.4067
RaceID	0.082	0.7	0.2936	0.3724
RaceID	0.082	0.8	0.2521	0.3399
RaceID	0.082	0.9	0.2396	0.3261
RaceID	0.082	1	0.2274	0.3118
RaceID	0.119	0.6	0.3133	0.371
RaceID	0.119	0.7	0.2765	0.3417
RaceID	0.119	0.8	0.2379	0.306
RaceID	0.119	0.9	0.2258	0.3023
RaceID	0.119	1	0.2241	0.3137
RaceID	0.168	0.6	0.3117	0.3762
RaceID	0.168	0.7	0.2305	0.3012
RaceID	0.168	0.8	0.2082	0.3039
RaceID	0.168	0.9	0.1895	0.2578
RaceID	0.168	1	0.1729	0.254
RaceID	0.23	0.6	0.2858	0.3117
RaceID	0.23	0.7	0.2247	0.2857
RaceID	0.23	0.8	0.1752	0.2532
RaceID	0.23	0.9	0.1667	0.244
RaceID	0.23	1	0.1538	0.236
scVAE	0.056	0.6	0.3488	0.3456
scVAE	0.056	0.7	0.2624	0.2893
scVAE	0.056	0.8	0.2144	0.2667
scVAE	0.056	0.9	0.1281	0.2355
scVAE	0.056	1	0.1609	0.2434
scVAE	0.082	0.6	0.242	0.265
scVAE	0.082	0.7	0.2726	0.3018
scVAE	0.082	0.8	0.1861	0.237
scVAE	0.082	0.9	0.1586	0.2137
scVAE	0.082	1	0.1058	0.1833
scVAE	0.119	0.6	0.35	0.3798
scVAE	0.119	0.7	0.2555	0.2845
scVAE	0.119	0.8	0.1676	0.2005
scVAE	0.119	0.9	0.1494	0.2213
scVAE	0.119	1	0.1335	0.2024
scVAE	0.168	0.6	0.2877	0.3103
scVAE	0.168	0.7	0.2502	0.3132
scVAE	0.168	0.8	0.1328	0.2071
scVAE	0.168	0.9	0.1457	0.2181
scVAE	0.168	1	0.168	0.2182
scVAE	0.23	0.6	0.2449	0.2686
scVAE	0.23	0.7	0.2038	0.2363
scVAE	0.23	0.8	0.1839	0.242
scVAE	0.23	0.9	0.102	0.16
scVAE	0.23	1	0.1311	0.2088

## Sheet: balanced_with_batch_effect
method	dropout degree	the number of clusters	ARI	NMI	Batch Mixing
scVIC	0.056	3	0.9875	0.9759	0.0278
scVIC	0.056	4	0.9805	0.9652	0.0258
scVIC	0.056	5	0.9655	0.949	0.0244
scVIC	0.056	6	0.9238	0.9007	0.0247
scVIC	0.056	7	0.6733	0.7258	0.0249
scVIC	0.082	3	0.9886	0.9772	0.0249
scVIC	0.082	4	0.9757	0.9575	0.0254
scVIC	0.082	5	0.9284	0.9004	0.0219
scVIC	0.082	6	0.8861	0.8646	0.0234
scVIC	0.082	7	0.5624	0.6708	0.0236
scVIC	0.119	3	0.9814	0.966	0.0292
scVIC	0.119	4	0.9657	0.9442	0.0316
scVIC	0.119	5	0.9418	0.9249	0.0285
scVIC	0.119	6	0.7596	0.7851	0.0355
scVIC	0.119	7	0.561	0.708	0.031
scVIC	0.168	3	0.9839	0.9681	0.0261
scVIC	0.168	4	0.9827	0.9699	0.0304
scVIC	0.168	5	0.9593	0.9422	0.0284
scVIC	0.168	6	0.9115	0.8955	0.0254
scVIC	0.168	7	0.7492	0.824	0.0275
scVIC	0.23	3	0.9773	0.9564	0.0269
scVIC	0.23	4	0.9538	0.9293	0.024
scVIC	0.23	5	0.9321	0.9021	0.0254
scVIC	0.23	6	0.8398	0.8178	0.025
scVIC	0.23	7	0.6074	0.6699	0.0232
scVIC-Louvain	0.056	3	0.9922	0.9837	0.0277
scVIC-Louvain	0.056	4	0.9838	0.9719	0.0253
scVIC-Louvain	0.056	5	0.969	0.9516	0.0246
scVIC-Louvain	0.056	6	0.9309	0.91	0.0244
scVIC-Louvain	0.056	7	0.73	0.7531	0.0251
scVIC-Louvain	0.082	3	0.9892	0.9779	0.0243
scVIC-Louvain	0.082	4	0.9769	0.9608	0.0252
scVIC-Louvain	0.082	5	0.9383	0.9109	0.0218
scVIC-Louvain	0.082	6	0.9103	0.8929	0.0236
scVIC-Louvain	0.082	7	0.658	0.6865	0.0232
scVIC-Louvain	0.119	3	0.988	0.975	0.0295
scVIC-Louvain	0.119	4	0.9694	0.9514	0.0321
scVIC-Louvain	0.119	5	0.9613	0.945	0.0283
scVIC-Louvain	0.119	6	0.8552	0.8485	0.0361
scVIC-Louvain	0.119	7	0.725	0.7423	0.0307
scVIC-Louvain	0.168	3	0.9898	0.9784	0.0258
scVIC-Louvain	0.168	4	0.9845	0.9718	0.031
scVIC-Louvain	0.168	5	0.9705	0.9546	0.0286
scVIC-Louvain	0.168	6	0.9396	0.9206	0.0251
scVIC-Louvain	0.168	7	0.8567	0.8457	0.0272
scVIC-Louvain	0.23	3	0.985	0.9717	0.027
scVIC-Louvain	0.23	4	0.9734	0.9554	0.0244
scVIC-Louvain	0.23	5	0.9369	0.9122	0.0257
scVIC-Louvain	0.23	6	0.8626	0.8363	0.0248
scVIC-Louvain	0.23	7	0.7188	0.7084	0.0233
Seurat-Louvain	0.056	3	0.9886	0.9762	0.274
Seurat-Louvain	0.056	4	0.9851	0.9727	0.2505
Seurat-Louvain	0.056	5	0.9736	0.9575	0.2418
Seurat-Louvain	0.056	6	0.9611	0.9445	0.2296
Seurat-Louvain	0.056	7	0.9151	0.8934	0.2361
Seurat-Louvain	0.082	3	0.9826	0.965	0.2765
Seurat-Louvain	0.082	4	0.9743	0.9561	0.2531
Seurat-Louvain	0.082	5	0.9514	0.9271	0.253
Seurat-Louvain	0.082	6	0.948	0.927	0.2385
Seurat-Louvain	0.082	7	0.8743	0.8496	0.243
Seurat-Louvain	0.119	3	0.9655	0.9362	0.2879
Seurat-Louvain	0.119	4	0.9623	0.9376	0.2683
Seurat-Louvain	0.119	5	0.926	0.8953	0.2571
Seurat-Louvain	0.119	6	0.9054	0.8779	0.2509
Seurat-Louvain	0.119	7	0.8171	0.7926	0.2567
Seurat-Louvain	0.168	3	0.9415	0.9006	0.2979
Seurat-Louvain	0.168	4	0.9201	0.8794	0.28
Seurat-Louvain	0.168	5	0.8809	0.8426	0.2793
Seurat-Louvain	0.168	6	0.8465	0.8091	0.2728
Seurat-Louvain	0.168	7	0.7239	0.6991	0.277
Seurat-Louvain	0.23	3	0.902	0.8493	0.3101
Seurat-Louvain	0.23	4	0.8417	0.7872	0.2969
Seurat-Louvain	0.23	5	0.7661	0.7213	0.3003
Seurat-Louvain	0.23	6	0.6992	0.6648	0.293
Seurat-Louvain	0.23	7	0.4936	0.5089	0.313
scVI-Louvain	0.056	3	0.9415	0.9009	0.0292
scVI-Louvain	0.056	4	0.9438	0.9155	0.0259
scVI-Louvain	0.056	5	0.9402	0.9141	0.0255
scVI-Louvain	0.056	6	0.9136	0.8839	0.0269
scVI-Louvain	0.056	7	0.8659	0.84	0.0237
scVI-Louvain	0.082	3	0.9348	0.8968	0.0265
scVI-Louvain	0.082	4	0.9309	0.8952	0.025
scVI-Louvain	0.082	5	0.916	0.8851	0.0242
scVI-Louvain	0.082	6	0.8896	0.861	0.0269
scVI-Louvain	0.082	7	0.8413	0.8222	0.0243
scVI-Louvain	0.119	3	0.9085	0.8648	0.026
scVI-Louvain	0.119	4	0.9074	0.8701	0.0232
scVI-Louvain	0.119	5	0.8998	0.8634	0.0253
scVI-Louvain	0.119	6	0.8445	0.8156	0.0235
scVI-Louvain	0.119	7	0.7598	0.7531	0.0249
scVI-Louvain	0.168	3	0.9124	0.8626	0.0246
scVI-Louvain	0.168	4	0.8985	0.8559	0.0214
scVI-Louvain	0.168	5	0.8587	0.8232	0.0233
scVI-Louvain	0.168	6	0.7651	0.7346	0.0226
scVI-Louvain	0.168	7	0.575	0.5827	0.0233
scVI-Louvain	0.23	3	0.8922	0.8395	0.0216
scVI-Louvain	0.23	4	0.8163	0.7693	0.0224
scVI-Louvain	0.23	5	0.7115	0.6823	0.0224
scVI-Louvain	0.23	6	0.5904	0.5764	0.0233
scVI-Louvain	0.23	7	0.3004	0.3284	0.0236
DESC	0.056	3	0.5268	0.5372	0.0183
DESC	0.056	4	0.542	0.6002	0.017
DESC	0.056	5	0.589	0.6521	0.0189
DESC	0.056	6	0.675	0.7165	0.0181
DESC	0.056	7	0.1524	0.3455	0.0175
DESC	0.082	3	0.3301	0.386	0.0184
DESC	0.082	4	0.4673	0.5189	0.0184
DESC	0.082	5	0.5695	0.634	0.0179
DESC	0.082	6	0.4634	0.5747	0.0183
DESC	0.082	7	0.1177	0.319	0.0184
DESC	0.119	3	0.3914	0.4174	0.0186
DESC	0.119	4	0.3357	0.434	0.0177
DESC	0.119	5	0.3179	0.4618	0.0181
DESC	0.119	6	0.1508	0.3261	0.0186
DESC	0.119	7	0.0372	0.1983	0.0181
DESC	0.168	3	0.3281	0.3845	0.0191
DESC	0.168	4	0.5684	0.5992	0.0177
DESC	0.168	5	0.1765	0.3322	0.0174
DESC	0.168	6	0.2681	0.4421	0.0187
DESC	0.168	7	0.0953	0.2593	0.0178
DESC	0.23	3	0.2804	0.3177	0.0188
DESC	0.23	4	0.2233	0.3431	0.0181
DESC	0.23	5	0.1541	0.2745	0.0185
DESC	0.23	6	0.1905	0.3707	0.018
DESC	0.23	7	0.0368	0.1734	0.0177

## Sheet: imbalanced_with_batch_effect
method	dropout degree	imbalanced ratio	ARI	NMI	Batch Mixing
scVIC	0.056	0.6	0.9078	0.874	0.0475
scVIC	0.056	0.7	0.8829	0.8767	0.0414
scVIC	0.056	0.8	0.9086	0.8878	0.0369
scVIC	0.056	0.9	0.8752	0.8816	0.0497
scVIC	0.056	1	0.9513	0.9328	0.0389
scVIC	0.082	0.6	0.9056	0.8487	0.0419
scVIC	0.082	0.7	0.804	0.8031	0.0389
scVIC	0.082	0.8	0.8759	0.8591	0.0366
scVIC	0.082	0.9	0.9194	0.9024	0.034
scVIC	0.082	1	0.8606	0.8655	0.0438
scVIC	0.119	0.6	0.8474	0.8113	0.0314
scVIC	0.119	0.7	0.8334	0.8243	0.0292
scVIC	0.119	0.8	0.8889	0.8872	0.0273
scVIC	0.119	0.9	0.8088	0.8592	0.0311
scVIC	0.119	1	0.9418	0.9249	0.0285
scVIC	0.168	0.6	0.8275	0.8172	0.0268
scVIC	0.168	0.7	0.7987	0.8062	0.0259
scVIC	0.168	0.8	0.8855	0.8902	0.0263
scVIC	0.168	0.9	0.939	0.92	0.0256
scVIC	0.168	1	0.9593	0.9422	0.0284
scVIC	0.23	0.6	0.8273	0.7829	0.025
scVIC	0.23	0.7	0.8327	0.7791	0.0256
scVIC	0.23	0.8	0.8861	0.8743	0.0249
scVIC	0.23	0.9	0.9224	0.8935	0.024
scVIC	0.23	1	0.9321	0.9021	0.0254
scVIC-Louvain	0.056	0.6	0.7219	0.8076	0.0467
scVIC-Louvain	0.056	0.7	0.8455	0.8766	0.0416
scVIC-Louvain	0.056	0.8	0.9645	0.9467	0.0369
scVIC-Louvain	0.056	0.9	0.9621	0.9425	0.0508
scVIC-Louvain	0.056	1	0.9699	0.9568	0.0391
scVIC-Louvain	0.082	0.6	0.8626	0.8776	0.0426
scVIC-Louvain	0.082	0.7	0.9362	0.8977	0.0398
scVIC-Louvain	0.082	0.8	0.956	0.929	0.0361
scVIC-Louvain	0.082	0.9	0.9545	0.9356	0.0337
scVIC-Louvain	0.082	1	0.9597	0.9423	0.0445
scVIC-Louvain	0.119	0.6	0.6785	0.7871	0.0312
scVIC-Louvain	0.119	0.7	0.9433	0.8922	0.0293
scVIC-Louvain	0.119	0.8	0.9412	0.9146	0.0279
scVIC-Louvain	0.119	0.9	0.9383	0.9212	0.0311
scVIC-Louvain	0.119	1	0.9613	0.945	0.0283
scVIC-Louvain	0.168	0.6	0.6976	0.7966	0.0262
scVIC-Louvain	0.168	0.7	0.9073	0.8617	0.0263
scVIC-Louvain	0.168	0.8	0.9631	0.9412	0.027
scVIC-Louvain	0.168	0.9	0.9596	0.9425	0.026
scVIC-Louvain	0.168	1	0.9705	0.9546	0.0286
scVIC-Louvain	0.23	0.6	0.686	0.7491	0.0251
scVIC-Louvain	0.23	0.7	0.7968	0.8008	0.0252
scVIC-Louvain	0.23	0.8	0.9362	0.8985	0.0252
scVIC-Louvain	0.23	0.9	0.9289	0.9019	0.0241
scVIC-Louvain	0.23	1	0.9369	0.9122	0.0257
Seurat-Louvain	0.056	0.6	0.9537	0.9129	0.2557
Seurat-Louvain	0.056	0.7	0.9747	0.948	0.2541
Seurat-Louvain	0.056	0.8	0.9722	0.9522	0.2398
Seurat-Louvain	0.056	0.9	0.9736	0.9575	0.2425
Seurat-Louvain	0.056	1	0.9736	0.9575	0.2418
Seurat-Louvain	0.082	0.6	0.9357	0.8753	0.2713
Seurat-Louvain	0.082	0.7	0.9488	0.9082	0.2636
Seurat-Louvain	0.082	0.8	0.9608	0.9304	0.2459
Seurat-Louvain	0.082	0.9	0.9582	0.9358	0.2505
Seurat-Louvain	0.082	1	0.9514	0.9271	0.253
Seurat-Louvain	0.119	0.6	0.7781	0.7872	0.2831
Seurat-Louvain	0.119	0.7	0.9186	0.8621	0.2705
Seurat-Louvain	0.119	0.8	0.9329	0.8919	0.2613
Seurat-Louvain	0.119	0.9	0.9265	0.8938	0.2648
Seurat-Louvain	0.119	1	0.926	0.8953	0.2571
Seurat-Louvain	0.168	0.6	0.7543	0.739	0.3026
Seurat-Louvain	0.168	0.7	0.8634	0.79	0.2826
Seurat-Louvain	0.168	0.8	0.8906	0.8324	0.2861
Seurat-Louvain	0.168	0.9	0.8744	0.8294	0.2779
Seurat-Louvain	0.168	1	0.8813	0.8427	0.2798
Seurat-Louvain	0.23	0.6	0.656	0.5998	0.3139
Seurat-Louvain	0.23	0.7	0.7584	0.6657	0.3138
Seurat-Louvain	0.23	0.8	0.7759	0.7004	0.3002
Seurat-Louvain	0.23	0.9	0.7715	0.716	0.2913
Seurat-Louvain	0.23	1	0.7655	0.7211	0.3005
scVI-Louvain	0.056	0.6	0.9	0.8454	0.0292
scVI-Louvain	0.056	0.7	0.9214	0.8726	0.0291
scVI-Louvain	0.056	0.8	0.9282	0.8965	0.0248
scVI-Louvain	0.056	0.9	0.9121	0.8815	0.0262
scVI-Louvain	0.056	1	0.9402	0.9141	0.0255
scVI-Louvain	0.082	0.6	0.7073	0.7456	0.0269
scVI-Louvain	0.082	0.7	0.8997	0.8482	0.0268
scVI-Louvain	0.082	0.8	0.9171	0.8791	0.0256
scVI-Louvain	0.082	0.9	0.9134	0.8781	0.0247
scVI-Louvain	0.082	1	0.916	0.8851	0.0242
scVI-Louvain	0.119	0.6	0.6137	0.6708	0.0244
scVI-Louvain	0.119	0.7	0.7106	0.6995	0.0259
scVI-Louvain	0.119	0.8	0.8499	0.8012	0.0217
scVI-Louvain	0.119	0.9	0.8914	0.8513	0.0208
scVI-Louvain	0.119	1	0.8998	0.8634	0.0253
scVI-Louvain	0.168	0.6	0.6009	0.6299	0.0253
scVI-Louvain	0.168	0.7	0.8023	0.7205	0.0216
scVI-Louvain	0.168	0.8	0.8234	0.7584	0.0228
scVI-Louvain	0.168	0.9	0.8218	0.7811	0.0238
scVI-Louvain	0.168	1	0.8637	0.8247	0.0214
scVI-Louvain	0.23	0.6	0.4897	0.5018	0.023
scVI-Louvain	0.23	0.7	0.5544	0.5238	0.0248
scVI-Louvain	0.23	0.8	0.6968	0.637	0.0221
scVI-Louvain	0.23	0.9	0.7477	0.7171	0.0229
scVI-Louvain	0.23	1	0.7067	0.6904	0.0223
DESC	0.056	0.6	0.0558	0.1637	0.0187
DESC	0.056	0.7	0.2553	0.3867	0.0185
DESC	0.056	0.8	0.5067	0.5927	0.0183
DESC	0.056	0.9	0.3374	0.4804	0.0174
DESC	0.056	1	0.5736	0.6465	0.0181
DESC	0.082	0.6	0.0434	0.1447	0.0185
DESC	0.082	0.7	0.2063	0.3764	0.0183
DESC	0.082	0.8	0.3054	0.4489	0.0187
DESC	0.082	0.9	0.2439	0.3926	0.0184
DESC	0.082	1	0.583	0.649	0.0186
DESC	0.119	0.6	0.0347	0.152	0.0182
DESC	0.119	0.7	0.1587	0.297	0.0183
DESC	0.119	0.8	0.2326	0.376	0.0185
DESC	0.119	0.9	0.2967	0.4171	0.0185
DESC	0.119	1	0.4004	0.5221	0.0182
DESC	0.168	0.6	0.0543	0.1636	0.0181
DESC	0.168	0.7	0.062	0.2011	0.0186
DESC	0.168	0.8	0.0949	0.2182	0.0188
DESC	0.168	0.9	0.2438	0.4082	0.0181
DESC	0.168	1	0.2481	0.4009	0.0183
DESC	0.23	0.6	0.0338	0.1336	0.0182
DESC	0.23	0.7	0.0733	0.1967	0.0188
DESC	0.23	0.8	0.1791	0.3021	0.0186
DESC	0.23	0.9	0.145	0.2743	0.0189
DESC	0.23	1	0.2144	0.3321	0.0191

## Sheet: biological
method	dataset	ARI	NMI
scVIC-Louvain	TRACHEA	0.9438	0.8701
scVIC-Louvain	TURTLE	0.8346	0.8611
scVIC-Louvain	BACH	0.8838	0.8321
scVI-Louvain	TRACHEA	0.9321	0.8566
scVI-Louvain	TURTLE	0.8221	0.8456
scVI-Louvain	BACH	0.7791	0.7756
scziDesk	TRACHEA	0.8908	0.8458
scziDesk	TURTLE	0.5581	0.6965
scziDesk	BACH	0.873	0.8506
CIDR	TRACHEA	0.3401	0.4966
CIDR	TURTLE	0.2586	0.4825
CIDR	BACH	0.8194	0.7872
RaceID	TRACHEA	0.1381	0.3906
RaceID	TURTLE	0.3451	0.5712
RaceID	BACH	0.6175	0.6979
SIMLR	TRACHEA	0.0525	0.178
SIMLR	TURTLE	0.5385	0.6274
SIMLR	BACH	0.7747	0.7727
SOUP	TRACHEA	0.2695	0.4834
SOUP	TURTLE	0.1035	0.5184
SOUP	BACH	0.4567	0.6358
